# Supplementary material for: Canary: an atomic pipeline for clinical amplicon assays
Source: BMC Bioinformatics. 2017 Dec 15;18:555. doi: 10.1186/s12859-017-1950-z (PMC5732437; doi:10.1186/s12859-017-1950-z)
Supplement: Supplementary file 2 — xlsx: Comparison statistics for Canary, BWA, GATK and VarDict. (XLSX 45 kb) [file 12859_2017_1950_MOESM2_ESM.xlsx]

## Sheet: Somatic Comparison
Aligner and Variant Caller Comparison
		Acrometrix Hotspot Frequency Ladder Samples (dPCR AF %)
		Sample A (2.8%)	Sample B (5.4%)	Sample C (11.0%)	Sample D (18.4%)	Sample E (29.5%)	Sample F (47.9%)	Averages
	Expected AF%	2.75	5.36	11.04	18.44	29.46	47.9
Canary	Canary (TP)	41	46	46	46	46	46
	Mean	2.76529	4.61633	9.11307	15.8905	27.2529	41.3166
	StdDev	1.69767	1.88208	3.68454	4.15492	5.74416	9.83331
	Delta	0.0152924	0.74367	1.92693	2.54952	2.20709	6.58343	2.33766
	FN	5	0	0	0	0	0
	TP	41	46	46	46	46	46
	FP	478	523	589	579	578	597
	Raw calls	524	569	635	625	624	643
TP/(TP+FN)	Sensitivity	0.891304	1	1	1	1	1	0.981884
TP/(TP+FP)	Precision	0.0789981	0.0808436	0.0724409	0.0736	0.0737179	0.0715397	0.07519
Aligner	Canary v1.0.0.0
Variant caller	Canary v1.0.0.0
GATK	GATK (TP)	0	1	26	43	46	46
	Mean		6.83824	13.5805	17.5363	25.6352	37.8403
	StdDev			5.71584	7.57775	8.22774	10.444
	Delta	2.75	1.47824	2.5405	0.903717	3.82483	10.0597	3.59284
	FN	46	45	20	3	0	0
	TP	0	1	26	43	46	46
	FP	3348	2276	2005	2368	3491	3299
	Raw calls	3394	2322	2051	2414	3537	3345
TP/(TP+FN)	Sensitivity	0	0.0217391	0.565217	0.934783	1	1	0.586957
TP/(TP+FP)	Precision	0	0.000439174	0.0128016	0.0178349	0.0130054	0.0137519	0.00963882
Aligner	BWA Mem2 Version: 0.7.10-r789
Variant caller	GenomeAnalysisTK.jar Haplotype caller VERSION: 3.6-0-g89b7209
VarDict	VarDict (TP)	2	12	37	41	45	46
	Mean	8	5.81917	8.85838	16.4776	24.7544	37.2257
	StdDev	2.22032	1.36171	3.78459	5.55966	8.15894	14.8552
	Delta	5.25	0.459167	2.18162	1.96244	4.70556	10.6743	4.20552
	FN	44	34	9	5	1	0
	TP	2	12	37	41	45	46
	FP	5571	4056	3634	4033	5782	5380
	Raw calls	5617	4102	3680	4079	5828	5426
TP/(TP+FN)	Sensitivity	0.0434783	0.26087	0.804348	0.891304	0.978261	1	0.663043
TP/(TP+FP)	Precision	0.000358873	0.00294985	0.010079	0.0100638	0.00772267	0.0084777	0.00660865
Aligner	BWA Mem2 Version: 0.7.10-r789
Variant caller	VarDict v1.5.1

## Sheet: Germline Comparison
Germline Comparison
		NA12878 Sequencing Run Date (YYMMDD)										Averages	S.D.
		170620	170622	170627	170704	170705	170711	170713	170718	170723	170725
Canary
	FN	0	0	0	0	0	0	0	0	0	0
	TP	9	9	9	9	9	9	9	9	9	9
	FP	11	13	12	12	11	11	13	13	11	14
	Raw calls	20	22	21	21	20	20	22	22	20	23
	Sensitivity	1	1	1	1	1	1	1	1	1	1	1	0
	Precision	0.45	0.409091	0.428571	0.428571	0.45	0.45	0.409091	0.409091	0.45	0.391304	0.427572	0.0219951
Aligner	Canary v1.0.0.0
Variant caller	Canary v1.0.0.0
GATK
	FN	0	0	0	0	0	0	0	0	0	0
	TP	9	9	9	9	9	9	9	9	9	9
	FP	37	29	32	37	28	31	25	25	40	46
	Raw calls	46	38	41	46	37	40	34	34	49	55
	Sensitivity	1	1	1	1	1	1	1	1	1	1	1	0
	Precision	0.195652	0.236842	0.219512	0.195652	0.243243	0.225	0.264706	0.264706	0.183673	0.163636	0.219262	0.034194
Aligner	BWA Mem2 Version: 0.7.10-r789
Variant caller	GenomeAnalysisTK.jar Haplotype caller VERSION: 3.6-0-g89b7209
VarDict
	FN	0	0	0	0	0	0	0	0	1	0
	TP	9	9	9	9	9	9	9	9	8	9
	FP	40	44	38	67	39	42	35	37	52	52
	Raw calls	49	53	47	76	48	51	44	46	61	61
	Sensitivity	1	1	1	1	1	1	1	1	0.888889	1	0.988889	0.0351364
	Precision	0.183673	0.169811	0.191489	0.118421	0.1875	0.176471	0.204545	0.195652	0.133333	0.147541	0.170844	0.0285783
Aligner	BWA Mem2 Version: 0.7.10-r789
Variant caller	VarDict v1.5.1
