# Supplementary material for: Canary: an atomic pipeline for clinical amplicon assays
Source: BMC Bioinformatics. 2017 Dec 15;18:555. doi: 10.1186/s12859-017-1950-z (PMC5732437; doi:10.1186/s12859-017-1950-z)
Supplement: Supplementary file 3 — Example Pipeline Commands.txt: Validation pipeline command examples. (TXT 6 kb) [file 12859_2017_1950_MOESM3_ESM.txt]

Example BWA GATK pipeline commands
==================================

# Stage _bwa_mem (Thermo-E_AACCCCTC-CTAGAACA_L001)
/config/binaries/bwa/0.7.10/bwa mem -R "@RG\tID:Thermo-E\tSM:Thermo-E\tLB:Thermo-E\tPL:ILLUMINA" -a -M -t 8 /data/seqliner/seqliner-resources/reference_genomes/g1k_v37/human_g1k_v37.fasta /pipeline/Archiv
es/MiSeq/150822_M00375_0036_000000000-AGEJM/ProjectFolders/Project_Validation/Sample_Thermo-E/Thermo-E_AACCCCTC-CTAGAACA_L001_R1_001.fastq.gz /pipeline/Archives/MiSeq/150822_M00375_0036_000000000-
AGEJM/ProjectFolders/Project_Validation/Sample_Thermo-E/Thermo-E_AACCCCTC-CTAGAACA_L001_R2_001.fastq.gz | /config/binaries/samtools/1.1/bin/samtools view -S -h -b - > /pathology/NGS/Samples/Resear
ch/150822_M00375_0036_000000000-AGEJM/Thermo-E/GATK/TMP/Bam/Thermo-E_AACCCCTC-CTAGAACA_L001_R1_001.fastq.bam
# Stage sortbam_picard (Thermo-E_AACCCCTC-CTAGAACA_L001)
java -Xmx8g -jar /config/binaries/picard/1.119/SortSam.jar TMP_DIR=/pathology/NGS/Samples/Research/150822_M00375_0036_000000000-AGEJM/Thermo-E/GATK/TMP/Thermo-E_AACCCCTC-CTAGAACA_L001_SORTBAM INPUT=/patho
logy/NGS/Samples/Research/150822_M00375_0036_000000000-AGEJM/Thermo-E/GATK/TMP/Bam/Thermo-E_AACCCCTC-CTAGAACA_L001_R1_001.fastq.bam OUTPUT=/pathology/NGS/Samples/Research/150822_M00375_0036_000000000-AGEJ
M/Thermo-E/GATK/TMP/Bam/Thermo-E_AACCCCTC-CTAGAACA_L001_R1_001.fastq.sorted.bam SORT_ORDER=coordinate VALIDATION_STRINGENCY=SILENT CREATE_INDEX=true MAX_RECORDS_IN_RAM=5000000
# Stage indexBam (Thermo-E_AACCCCTC-CTAGAACA_L001)
# Stage mergeBams
java -Xmx8g -jar /config/binaries/picard/1.119/MergeSamFiles.jar TMP_DIR=TMP USE_THREADING=true CREATE_INDEX=true MAX_RECORDS_IN_RAM=5000000 VALIDATION_STRINGENCY=SILENT  INPUT=/pathology/NGS/Samples/Rese
arch/150822_M00375_0036_000000000-AGEJM/Thermo-E/GATK/TMP/Bam/Thermo-E_AACCCCTC-CTAGAACA_L001_R1_001.fastq.sorted.bam OUTPUT=/pathology/NGS/Samples/Research/150822_M00375_0036_000000000-AGEJM/Thermo-E/GAT
K/TMP/Bam/Thermo-E_merged.bam
# Stage gatk_hap_wgs
java -Xmx8g -jar /config/binaries/gatk/3.7/GenomeAnalysisTK.jar -T HaplotypeCaller -I /pathology/NGS/Samples/Research/150822_M00375_0036_000000000-AGEJM/Thermo-E/GATK/TMP/Bam/Thermo-E_merged.bam -L 3 -R /
data/seqliner/seqliner-resources/reference_genomes/g1k_v37/human_g1k_v37.fasta --dbsnp /data/databases/Gatk_Reseource_Bundle/dbsnp_137.b37.vcf -o /pathology/NGS/Samples/Research/150822_M00375_0036_0000000
00-AGEJM/Thermo-E/GATK/TMP/Vcf/Thermo-E_mergedchr3._HAP.vcf --emitRefConfidence NONE


Example BWA VarDict pipeline commands
=====================================

# Stage _bwa_mem (Thermo-E_AACCCCTC-CTAGAACA_L001)
/config/binaries/bwa/0.7.10/bwa mem -R "@RG\tID:Thermo-E\tSM:Thermo-E\tLB:Thermo-E\tPL:ILLUMINA" -a -M -t 8 /data/seqliner/seqliner-resources/reference_genomes/g1k_v37/human_g1k_v37.fasta /pipeline/Archives/MiSeq/150822_M00375_0036_000000000-AGEJM/ProjectFolders/Project_Validation/Sample_Thermo-E/Thermo-E_AACCCCTC-CTAGAACA_L001_R1_001.fastq.gz /pipeline/Archives/MiSeq/150822_M00375_0036_000000000-AGEJM/ProjectFolders/Project_Validation/Sample_Thermo-E/Thermo-E_AACCCCTC-CTAGAACA_L001_R2_001.fastq.gz | /config/binaries/samtools/1.1/bin/samtools view -S -h -b - > /pathology/NGS/Samples/Research/150822_M00375_0036_000000000-AGEJM/Thermo-E/VD/TMP/Bam/Thermo-E_AACCCCTC-CTAGAACA_L001_R1_001.fastq.bam
# Stage sortbam_picard (Thermo-E_AACCCCTC-CTAGAACA_L001)
java -Xmx8g -jar /config/binaries/picard/1.119/SortSam.jar TMP_DIR=/pathology/NGS/Samples/Research/150822_M00375_0036_000000000-AGEJM/Thermo-E/VD/TMP/Thermo-E_AACCCCTC-CTAGAACA_L001_SORTBAM INPUT=/pathology/NGS/Samples/Research/150822_M00375_0036_000000000-AGEJM/Thermo-E/VD/TMP/Bam/Thermo-E_AACCCCTC-CTAGAACA_L001_R1_001.fastq.bam OUTPUT=/pathology/NGS/Samples/Research/150822_M00375_0036_000000000-AGEJM/Thermo-E/VD/TMP/Bam/Thermo-E_AACCCCTC-CTAGAACA_L001_R1_001.fastq.sorted.bam SORT_ORDER=coordinate VALIDATION_STRINGENCY=SILENT CREATE_INDEX=true MAX_RECORDS_IN_RAM=5000000
# Stage indexBam (Thermo-E_AACCCCTC-CTAGAACA_L001)
# Stage mergeBams
java -Xmx8g -jar /config/binaries/picard/1.119/MergeSamFiles.jar TMP_DIR=TMP USE_THREADING=true CREATE_INDEX=true MAX_RECORDS_IN_RAM=5000000 VALIDATION_STRINGENCY=SILENT  INPUT=/pathology/NGS/Samples/Research/150822_M00375_0036_000000000-AGEJM/Thermo-E/VD/TMP/Bam/Thermo-E_AACCCCTC-CTAGAACA_L001_R1_001.fastq.sorted.bam OUTPUT=/pathology/NGS/Samples/Research/150822_M00375_0036_000000000-AGEJM/Thermo-E/VD/TMP/Bam/Thermo-E_merged.bam
# Stage _vardict_single
grep -w 2 /data/seqliner/seqliner-resources/target_regions/whole-genome/hg19_5k_150bpOL_seg_fromVardict.bed | grep -v GL > /pathology/NGS/Samples/Research/150822_M00375_0036_000000000-AGEJM/Thermo-E/VD/TMP/Vcf/2.bed || true;         if [ -s /pathology/NGS/Samples/Research/150822_M00375_0036_000000000-AGEJM/Thermo-E/VD/TMP/Vcf/2.bed ]; then /config/binaries/vardict/1.4.6/bin/VarDict -th -G /data/seqliner/seqliner-resources/reference_genomes/g1k_v37/human_g1k_v37.fasta -f 0.05 -C -v -b /pathology/NGS/Samples/Research/150822_M00375_0036_000000000-AGEJM/Thermo-E/VD/TMP/Bam/Thermo-E_merged.bam -N Thermo-E -c 1 -S 2 -E 3 /pathology/NGS/Samples/Research/150822_M00375_0036_000000000-AGEJM/Thermo-E/VD/TMP/Vcf/2.bed | "/config/binaries/vardict/1.4.6/VarDict/teststrandbias.R" | "/config/binaries/vardict/1.4.6/VarDict/var2vcf_valid.pl" -N "Thermo-E" -E -f 0.05 > /pathology/NGS/Samples/Research/150822_M00375_0036_000000000-AGEJM/Thermo-E/VD/TMP/Vcf/Thermo-E_2_vardict.vcf; fi

Example Canary pipeline commands
================================

# Stage mp_canary
Canary --amplicon /pipeline/Runs/MiSeq/Indexes/TruSeq_CAT_Manifest_CoreAdd_A.fasta --primers /pipeline/Runs/MiSeq/Indexes/TruSeq_CAT_Manifest_CoreAdd_A.fasta.primers --vcf /pathology/NGS/Samples/Research/150822_M00375_0036_000000000-AGEJM/Thermo-E/CAN/Thermo-E.Canary.vcf --output /pathology/NGS/Samples/Research/150822_M00375_0036_000000000-AGEJM/Thermo-E/CAN/Thermo-E.tsv --bam /pathology/NGS/Samples/Research/150822_M00375_0036_000000000-AGEJM/Thermo-E/CAN/Thermo-E.bam --vaf 1 --reads 100 --minpair 10 --complex /pipeline/Archives/MiSeq/150822_M00375_0036_000000000-AGEJM/ProjectFolders/Project_Validation/Sample_Thermo-E/Thermo-E*.fastq.gz
